# Supplementary material for: Association of Maternal Air Pollution Exposure and Infant Lung Function Is Modified by Genetic Propensity to Oxidative Stress
Source: Children (Basel). 2024 Jul 31;11(8):937. doi: 10.3390/children11080937 (PMC11352943; doi:10.3390/children11080937)
Supplement: Supplementary file 1 [file children-11-00937-s001.zip]

Archive with 1 entries (1 files):
- children-3083615-supplementary.pdf
